# Supplementary material for: Study on the Anti-Inflammatory Mechanism of Coumarins in Peucedanum decursivum Based on Spatial Metabolomics Combined with Network Pharmacology
Source: Molecules. 2024 Jul 17;29(14):3346. doi: 10.3390/molecules29143346 (PMC11280318; doi:10.3390/molecules29143346)
Supplement: Supplementary file 1 [file molecules-29-03346-s001.zip]

Archive with 1 entries (1 files):
- molecules-3063067-supplementary.pdf
